# Supplementary material for: Opportunities of Digital Infrastructures for Disease Management—Exemplified on COVID-19-Related Change in Diagnosis Counts for Diabetes-Related Eye Diseases
Source: Nutrients. 2022 May 11;14(10):2016. doi: 10.3390/nu14102016 (PMC9147678; doi:10.3390/nu14102016)
Supplement: Supplementary file 1 [file nutrients-14-02016-s001.zip]

Archive with 2 entries (2 files):
- Cohorts.zip
- JupyterNotebook.zip
